# Supplementary material for: Insights into physiological roles of unique metabolites released from Plasmodium-infected RBCs and their potential as clinical biomarkers for malaria
Source: Sci Rep. 2019 Feb 27;9:2875. doi: 10.1038/s41598-018-37816-9 (PMC6393545; doi:10.1038/s41598-018-37816-9)
Supplement: Supplementary file 2 — Dataset 1 [file 41598_2018_37816_MOESM2_ESM.xlsx]

## Sheet: Sheet1
	Inserm INSE-05-12VW Plasmodium falciparum RBC infection time course, media
										ANOVA Contrasts									Two-Way ANOVA
	Heat map of statistically significant biochemicals profiled in this study.									Fold of Change													Statistical Values
			Blue shaded cells indicate significant (p≤0.05) ANOVA effect.							Infected Control			Control			Infected							ANOVA Contrasts																		Two-Way ANOVA							Mean Values
	Pathway Sort Order	Super Pathway	Sub Pathway	Biochemical Name	Platform	Comp ID	KEGG	HMDB					24h 8h	40h 8h	40h 24h	24h 8h	40h 8h	40h 24h	Infection Main Effect	Time Main Effect	Infection: Time Interaction		Inf 8h / Ctrl 8h		Inf 24h / Ctrl 24h		Inf 40h / Ctrl 40h		Ctrl 24h / Ctrl 8h		Ctrl 40h / Ctrl 8h		Ctrl 40h / Ctrl 24h		Inf 24h / Inf 8h		Inf 40h / Inf 8h		Inf 40h / Inf 24h		Infection Main Effect		Time Main Effect		Infection:Time Interaction			Blank	Ctrl 8h
										8h	24h	40h										X	p-value	q-value	p-value	q-value	p-value	q-value	p-value	q-value	p-value	q-value	p-value	q-value	p-value	q-value	p-value	q-value	p-value	q-value	p-value	q-value	p-value	q-value	p-value	q-value	X
	1	Amino acid	Glycine, serine and threonine metabolism	glycine	GC/MS	11777	C00037	HMDB00123		1.19	1.18	1.41	1.2	1.28	1.07	1.19	1.52	1.27					0.1878	0.2966	0.1958	0.3099	0.0072	0.0039	0.1402	0.3362	0.0561	0.0401	0.6343	0.3336	0.1465	0.0977	0.0015	0.0004	0.0478	0.0155	0.0034	0.005	0.0024	0.0002	0.4422	0.2486		0.6265	0.7649
	7			beta-hydroxypyruvate	GC/MS	15686	C00168	HMDB01352		1.27	0.99	0.97	1.02	1.13	1.11	0.8	0.86	1.09					0.0324	0.1058	0.8296	0.7652	0.6972	0.1707	0.785	0.8587	0.2411	0.1161	0.3637	0.2414	0.0366	0.0323	0.1564	0.0309	0.4606	0.1059	0.3474	0.3062	0.3475	0.0186	0.1303	0.1088		0.9031	0.9769
	8			serine	GC/MS	1648	C00065	HMDB00187		3.95	2.49	1.99	1.74	3.5	2.02	1.09	1.76	1.61					0.1238	0.2491	0.1283	0.2384	0.4106	0.1199	0.1602	0.3743	0.0112	0.0117	0.2066	0.1758	0.1658	0.1056	0.0581	0.013	0.5805	0.129	0.0296	0.0373	0.0095	0.0007	0.8311	0.3846		0.5154	0.3139
	17			threonine	GC/MS	1284	C00188	HMDB00167		1.36	1.4	1.47	1.19	1.49	1.25	1.22	1.6	1.31					0.0155	0.0637	0.0071	0.0258	0.0029	0.0017	0.1174	0.3127	0.0013	0.0017	0.0564	0.0671	0.0614	0.0489	0.0002	6.8045e-05	0.0259	0.0091	3.063e-05	6.4069e-05	3.977e-05	4.4192e-06	0.8824	0.3922		0.7224	0.7193
	24		Alanine and aspartate metabolism	aspartate	GC/MS	15996	C00049	HMDB00191		1.47	1.39	1.57	1.14	1.42	1.25	1.07	1.52	1.42					0.0021	0.0246	0.0061	0.0229	0.0003	0.0003	0.2504	0.5026	0.0033	0.004	0.0476	0.0642	0.4691	0.2279	0.0005	0.0002	0.0034	0.0015	2.4046e-06	6.3709e-06	8.7521e-05	9.1416e-06	0.7105	0.3503		0.6656	0.758
	25			asparagine	GC/MS	11398	C00152	HMDB00168		29.02	11.18	7.91	1.44	2.78	1.93	0.55	0.76	1.37					0.0033	0.0256	0.0589	0.1309	0.0618	0.0243	0.5995	0.7977	0.2442	0.1163	0.5144	0.2874	0.4651	0.2279	0.9176	0.1566	0.5297	0.1199	0.0004	0.0006	0.6207	0.0322	0.583	0.3131		0.3685	0.3985
	33			alanine	GC/MS	1126	C00041	HMDB00161		1.74	2.91	4.47	1.97	2.92	1.48	3.3	7.51	2.28					0.0048	0.0322	7.42e-07	6.4671e-06	2.035e-09	3.409e-09	0.0002	0.0014	4.8089e-07	1.0516e-06	0.021	0.04	4.3303e-08	1.0791e-07	2.386e-12	2.096e-12	2.9832e-05	2.298e-05	7.5959e-11	4.3126e-10	2.346e-12	6.26e-13	0.0009	0.0014		0.227	0.42
	41		Glutamate metabolism	glutamate	GC/MS	57	C00025	HMDB03339		1.99	1.62	1.96	1.28	1.53	1.2	1.04	1.51	1.45					0.0006	0.0109	0.0169	0.0517	0.0008	0.0005	0.1145	0.3127	0.0126	0.0129	0.3007	0.221	0.8129	0.3547	0.0161	0.0039	0.0273	0.0095	3.4153e-06	8.4833e-06	0.0036	0.0003	0.5534	0.3026		0.5679	0.6529
	47			glutamine	GC/MS	1647	C00064	HMDB00641		4.17	2.29	1.36	1.63	1.91	1.17	0.9	0.63	0.7					0.6505	0.5488	0.6175	0.6875	0.7902	0.1891	0.8668	0.8909	0.4187	0.1783	0.5198	0.2874	0.8303	0.3578	0.9251	0.1567	0.9041	0.1854	0.6915	0.4738	0.8102	0.0417	0.8292	0.3846		0.9961	0.6398
	49			gamma-aminobutyrate (GABA)	GC/MS	1416	C00334	HMDB00112		1	10.64	46.07	1	1	1	10.64	46.07	4.33					1	0.6721	0	0	0	0	1	0.9112	1	0.3412	1	0.4587	0	0	0	0	0	0	0	0	0	0	0	0		0.087	0.087
	56		Histidine metabolism	histidine	LC/MS neg	59	C00135	HMDB00177		0.9	1.08	1.14	1	1.01	1.01	1.2	1.27	1.06					0.003	0.0256	0.0192	0.0545	0.0005	0.0003	0.9708	0.9112	0.7475	0.2788	0.72	0.3642	6.0206e-06	1.19e-05	6.6077e-08	3.9176e-08	0.0695	0.022	0.0721	0.0796	2.5374e-05	3.0177e-06	5.9369e-05	0.0001		0.8277	0.9857
	80		Lysine metabolism	lysine	LC/MS pos	1301	C00047	HMDB00182		1.07	1.07	1.12	0.98	1.06	1.08	0.99	1.11	1.13					0.1538	0.265	0.1182	0.231	0.0135	0.0065	0.6746	0.8381	0.2321	0.1151	0.1118	0.113	0.7838	0.3537	0.0234	0.0056	0.0126	0.0046	0.0028	0.0042	0.0112	0.0008	0.6589	0.3387		0.943	0.9626
	85			pipecolate	GC/MS	1444	C00408	HMDB00070		1.12	32.79	60.03	1	1	1	29.31	53.66	1.83					0.301	0.3711	0	0	0	0	1	0.9112	1	0.3412	1	0.4587	0	0	0	0	4.0973e-06	4.6711e-06	0	0	0	0	0	0		0.0286	0.0286
	95		Phenylalanine & tyrosine metabolism	phenylalanine	LC/MS pos	64	C00079	HMDB00159		0.99	1.06	1.14	1.02	1.13	1.1	1.1	1.3	1.18					0.7981	0.6003	0.2152	0.3252	0.0137	0.0065	0.6205	0.8025	0.0168	0.0156	0.0497	0.0642	0.0532	0.043	1.2177e-05	4.813e-06	0.0021	0.001	0.0444	0.0519	2.5541e-05	3.0177e-06	0.1407	0.1113		0.8723	0.9463
	100			p-cresol sulfate	LC/MS neg	36103	C01468	HMDB11635		0.95	1.03	1.13	1.01	1.04	1.04	1.09	1.23	1.13					0.0501	0.1301	0.208	0.3185	3.7062e-05	3.1043e-05	0.7805	0.8587	0.1005	0.0644	0.1666	0.1496	0.0013	0.0017	5.4183e-09	3.3815e-09	2.6497e-05	2.0977e-05	0.0211	0.027	4.8678e-07	7.7961e-08	0.0002	0.0004		0.934	0.9729
	112			tyrosine	LC/MS pos	1299	C00082	HMDB00158		1	1.05	1.11	0.97	1.06	1.1	1.02	1.18	1.16					0.9696	0.671	0.2768	0.4021	0.0169	0.0077	0.4839	0.7065	0.1385	0.0813	0.0344	0.0585	0.7197	0.33	0.0005	0.0001	0.0011	0.0006	0.0421	0.0507	0.0004	3.6321e-05	0.2207	0.1443		0.9188	0.9734
	142			phenylacetylglycine	LC/MS neg	33945	C05598	HMDB00821		0.9	0.99	0.91	1.06	1.07	1.01	1.16	1.08	0.93					0.2809	0.3647	0.8307	0.7652	0.2876	0.0897	0.4436	0.6826	0.4266	0.18	0.9766	0.4587	0.1087	0.0789	0.4179	0.0774	0.4083	0.0957	0.1774	0.1807	0.2326	0.0131	0.775	0.3699		0.975	1.0368
	168		Tryptophan metabolism	kynurenine	LC/MS pos	15140	C00328	HMDB00684		1.36	1.37	1.52	1.33	1.47	1.11	1.34	1.64	1.22					0.3055	0.3711	0.1339	0.2447	0.0917	0.0332	0.3852	0.6512	0.2047	0.1047	0.6789	0.3485	0.1777	0.1111	0.0555	0.0125	0.5383	0.1208	0.019	0.0252	0.0759	0.0047	0.8758	0.3922		0.4749	0.5531
	169			tryptophan	LC/MS pos	54	C00078	HMDB00929		1.04	1.07	1.16	1.02	1.12	1.1	1.05	1.25	1.19					0.3265	0.38	0.0634	0.138	0.0005	0.0004	0.6325	0.8046	0.0046	0.0053	0.0143	0.0385	0.1658	0.1056	2.6091e-06	1.1458e-06	9.3856e-05	6.6875e-05	0.0005	0.0009	2.0397e-06	2.827e-07	0.1196	0.1028		0.924	0.9278
	196			3-indoxyl sulfate	LC/MS neg	27672		HMDB00682		1.02	0.93	1.03	1.04	0.99	0.95	0.95	1	1.05					0.6729	0.5545	0.1773	0.2871	0.5623	0.1543	0.4122	0.6826	0.8674	0.3088	0.3258	0.23	0.3355	0.1832	0.9932	0.167	0.3397	0.0821	0.8305	0.5102	0.991	0.0507	0.3168	0.1898		1.0159	0.9943
	207		Valine, leucine and isoleucine metabolism	3-methyl-2-oxovalerate	LC/MS neg	15676	C00671	HMDB03736		0.85	1.29	3.42	1.17	1.18	1.01	1.78	4.77	2.68					0.1343	0.2491	0.0309	0.0802	4.9097e-11	1.1162e-10	0.1935	0.4214	0.1974	0.1032	0.9905	0.4587	2.6335e-05	4.7171e-05	4.14e-13	4.09e-13	4.3555e-09	8.2757e-09	3.8059e-07	1.1635e-06	4.616e-10	1.1089e-10	1.1735e-08	5.8821e-08		0.6906	0.8788
	214			isoleucine	LC/MS pos	1125	C00407	HMDB00172		1.01	1.07	0.98	0.93	1.11	1.2	0.98	1.07	1.09					0.7493	0.5888	0.177	0.2871	0.6229	0.1612	0.1762	0.4043	0.0437	0.0328	0.0017	0.007	0.7473	0.3399	0.2033	0.0399	0.1154	0.034	0.4894	0.393	0.0043	0.0003	0.421	0.2435		0.9135	0.9859
	215			leucine	LC/MS pos	60	C00123	HMDB00687		1.03	1.05	1.16	0.97	1.08	1.11	0.99	1.21	1.23					0.5175	0.4819	0.3797	0.5003	0.0115	0.0058	0.6246	0.8025	0.1457	0.0825	0.057	0.0671	0.7989	0.3547	0.0015	0.0004	0.0008	0.0004	0.0207	0.027	0.0007	5.7974e-05	0.2921	0.1812		0.9078	0.9638
	224			valine	LC/MS pos	1649	C00183	HMDB00883		1.08	1.13	1.23	0.95	1.14	1.2	1	1.31	1.3					0.1239	0.2491	0.0152	0.0492	0.0003	0.0002	0.3466	0.61	0.0088	0.0094	0.0008	0.0042	0.9524	0.3899	1.0428e-05	4.1915e-06	1.2128e-05	1.115e-05	5.2487e-05	0.0001	8.9118e-07	1.3666e-07	0.1782	0.1274		0.8559	0.9317
	227			4-methyl-2-oxopentanoate	LC/MS neg	22116	C00233	HMDB00695		0.86	1.23	3.04	1.38	1.48	1.07	1.98	5.26	2.65					0.2537	0.3435	0.1621	0.2871	2.7459e-08	3.5207e-08	0.0249	0.0914	0.008	0.0088	0.6234	0.3332	4.111e-05	6.9305e-05	1.0124e-11	8.003e-12	2.3375e-07	3.3311e-07	6.6862e-05	0.0001	8.5782e-10	1.9943e-10	2.9776e-06	8.9549e-06		0.4581	0.7209
	251		Cysteine, methionine, SAM, taurine metabolism	cysteine	GC/MS	31453	C00097	HMDB00574		1.36	1.46	1.65	1.3	1.63	1.25	1.4	1.98	1.42					0.014	0.062	0.0028	0.0108	0.0001	0.0001	0.0222	0.0838	0.0001	0.0002	0.0493	0.0642	0.0046	0.0051	1.3766e-06	6.278e-07	0.0035	0.0015	2.9745e-06	7.6266e-06	3.2784e-07	5.4265e-08	0.4278	0.245		0.4381	0.6596
	257			methionine sulfoxide	LC/MS pos	18374	C02989	HMDB02005		1.08	1.03	0.95	0.83	0.86	1.03	0.79	0.76	0.95					0.278	0.3647	0.6508	0.709	0.3968	0.1183	0.0067	0.0331	0.0203	0.0174	0.6345	0.3336	0.0014	0.0018	0.0002	5.138e-05	0.4095	0.0957	0.6873	0.4738	5.2314e-05	5.6274e-06	0.3791	0.2214		2.7015	1.1033
	264			methionine	LC/MS pos	1302	C00073	HMDB00696		1	0.97	1.02	0.95	1.07	1.13	0.93	1.1	1.18					0.9608	0.671	0.587	0.6718	0.6446	0.1621	0.3574	0.6205	0.1208	0.0749	0.0177	0.04	0.137	0.0935	0.054	0.0123	0.0016	0.0008	0.9847	0.5617	0.0009	7.9759e-05	0.7719	0.3699		0.8151	1.0212
	270			homocysteine	GC/MS	40266	C00155	HMDB00742		1.34	1.68	1.71	1.1	1.47	1.33	1.39	1.87	1.35					0.418	0.4353	0.0538	0.122	0.0511	0.0208	0.7666	0.8587	0.1355	0.0805	0.2253	0.1892	0.1456	0.0977	0.0105	0.0026	0.2161	0.0565	0.0092	0.0128	0.0189	0.0013	0.6165	0.3253		1.8231	0.685
	282		Urea cycle; arginine-, proline-, metabolism	arginine	LC/MS neg	1638	C00062	HMDB00517		1	0.93	0.64	0.84	0.76	0.9	0.78	0.48	0.62					0.9281	0.6656	0.0173	0.0517	8e-15	2.8e-14	7.6172e-07	6.5243e-06	2.4714e-10	9.1457e-10	0.001	0.0044	3.1088e-09	8.4852e-09	0	0	2e-15	1.2e-14	4.4125e-11	2.9227e-10	0	0	1.7863e-11	1.3431e-10		1.3036	1.2628
	285			ornithine	GC/MS	1493	C00077	HMDB03374		0.53	1.56	2.23	4.73	8.61	1.82	13.82	35.99	2.6					0.0196	0.0775	0.1699	0.2871	0.012	0.006	8.2006e-06	6.585e-05	4.4859e-08	1.1358e-07	0.038	0.0614	1.173e-09	3.3617e-09	2.127e-12	1.94e-12	0.0018	0.0009	0.3556	0.3069	4.3e-13	1.35e-13	0.0032	0.0044		0.0571	0.1909
	288			proline	LC/MS pos	1898	C00148	HMDB00162		1.04	1.07	1.18	0.98	1.08	1.1	1	1.22	1.22					0.3413	0.3897	0.1676	0.2871	0.0012	0.0007	0.7051	0.8472	0.0845	0.0581	0.0391	0.0616	0.9453	0.3898	0.0001	4.6095e-05	0.0002	0.0001	0.0018	0.0029	9.575e-05	9.7194e-06	0.1441	0.1116		0.8782	0.9557
	294			trans-4-hydroxyproline	GC/MS	1366	C01157	HMDB00725		1.28	1.28	1.36	1.11	1.36	1.23	1.11	1.45	1.31					0.0062	0.035	0.0082	0.029	0.0009	0.0006	0.2059	0.4366	0.0009	0.0012	0.0204	0.04	0.2477	0.1449	0.0001	4.1202e-05	0.0024	0.0011	9.6288e-06	2.1867e-05	1.4265e-05	1.8036e-06	0.787	0.3727		0.7234	0.8165
	304		Creatine metabolism	creatine	LC/MS pos	27718	C00300	HMDB00064		6.49	0.69	0.98	3.87	5.04	1.3	0.41	0.76	1.84					0.0002	0.0038	0.3002	0.42	0.9565	0.2189	0.0004	0.0021	3.9541e-05	7.0454e-05	0.3969	0.2528	0.1839	0.1121	0.6231	0.1103	0.0743	0.023	0.0648	0.0725	0.0028	0.0002	0.0015	0.0023		0.1472	0.2572
	322		Guanidino and acetamido metabolism	4-guanidinobutanoate	LC/MS pos	15681	C01035	HMDB03464		0.65	1.05	1.38	1.1	1.43	1.3	1.77	3.04	1.71					0.094	0.2071	0.8089	0.7575	0.0751	0.0281	0.2965	0.5521	0.0235	0.0191	0.1887	0.1627	0.0054	0.0058	3.2076e-06	1.3831e-06	0.0067	0.0025	0.8367	0.5102	1.7949e-05	2.2304e-06	0.0559	0.051		0.6765	0.8517
	329		Glutathione metabolism	5-oxoproline	LC/MS neg	1494	C01879	HMDB00267		0.93	1.01	1.12	1.2	1.47	1.22	1.3	1.77	1.36					0.0522	0.1301	0.7252	0.7447	0.0025	0.0015	1.036e-05	7.8294e-05	2.2664e-11	9.9119e-11	2.6209e-06	2.8254e-05	3.5233e-08	9.1795e-08	6e-15	7e-15	2.8381e-09	6.2223e-09	0.3395	0.3062	1e-15	0	0.0032	0.0044		0.6446	0.8188
	330			glutathione, oxidized (GSSG)	LC/MS pos	27727	C00127	HMDB03337		0.52	1.42	2.51	0.81	1	1.24	2.2	4.81	2.18					0.0144	0.062	0.1651	0.2871	0.0002	0.0002	0.3347	0.6057	0.8492	0.3088	0.436	0.2674	0.0051	0.0055	4.7902e-07	2.3184e-07	0.001	0.0006	0.0805	0.0877	0.0003	3.1487e-05	0.0002	0.0004		0.4849	1.0285
	331			cysteine-glutathione disulfide	LC/MS pos	35159		HMDB00656		0.91	1.25	1.49	1.47	1.84	1.25	2.02	3.01	1.49					0.0063	0.035	2.2072e-07	2.7788e-06	2.91e-12	8.42e-12	4.631e-12	1.524e-10	0	3e-15	2.0367e-07	4.3912e-06	0	0	0	0	2.75e-12	1.1196e-11	6.9515e-10	3.6836e-09	0	0	2.211e-10	1.209e-09		0.4855	0.654
	643	Peptide	gamma-glutamyl	gamma-glutamylvaline	LC/MS pos	32393		HMDB11172		0.93	1.02	1.16	0.91	1.1	1.21	0.99	1.37	1.38					0.3233	0.38	0.8942	0.7747	0.0749	0.0281	0.2073	0.4366	0.237	0.1161	0.0193	0.04	0.8796	0.3734	0.0004	0.0001	0.0003	0.0002	0.5738	0.4262	0.0002	1.7876e-05	0.1459	0.1116		0.9242	1.0241
	645			gamma-glutamylleucine	LC/MS pos	18369		HMDB11171		1.05	1.32	1.61	1.36	1.64	1.21	1.71	2.51	1.46					0.6961	0.5638	0.0311	0.0802	0.0005	0.0003	0.0099	0.044	0.0002	0.0003	0.122	0.1196	9.0269e-05	0.0001	2.7962e-08	1.7004e-08	0.0026	0.0012	0.0007	0.0012	2.6623e-08	5.1858e-09	0.0527	0.0503		0.7167	0.6785
	703	Carbohydrate	Aminosugars metabolism	erythronate*	GC/MS	33477		HMDB00613		1.11	1.36	2.12	2.14	3.46	1.62	2.61	6.6	2.53					0.7588	0.5888	0.0387	0.0914	1.4637e-05	1.2592e-05	1.1368e-05	8.1144e-05	4.3705e-09	1.2368e-08	0.0023	0.0089	1.2446e-07	2.9723e-07	4.67e-13	4.43e-13	7.3771e-07	9.557e-07	0.0001	0.0002	1.1e-13	3.6e-14	0.005	0.0064		0.3195	0.4283
	729		Fructose, mannose, galactose, starch, and sucrose metabolism	fructose	GC/MS	577	C00095	HMDB00660		0.94	0.98	1.24	1.13	1.41	1.24	1.18	1.86	1.58					0.405	0.4312	0.7515	0.7447	0.0189	0.0085	0.1413	0.3362	0.0005	0.0008	0.0211	0.04	0.0516	0.0427	1.3529e-07	7.4615e-08	1.9179e-05	1.6077e-05	0.4437	0.3599	1.0891e-07	1.9623e-08	0.0553	0.051		0.8123	0.8966
	745			mannose	GC/MS	584	C00159	HMDB00169		1.27	1.6	2.1	1.19	1.3	1.1	1.5	2.16	1.44					0.0429	0.1231	0.0002	0.0009	3.9079e-07	4.1461e-07	0.1063	0.3035	0.0181	0.0161	0.3986	0.2528	0.0007	0.001	1.5413e-07	8.1226e-08	0.0023	0.0011	5.7882e-08	2.1908e-07	1.6896e-06	2.4354e-07	0.0096	0.0115		0.6146	0.7569
	753			sorbitol	GC/MS	15053	C00794	HMDB00247		0.84	1.05	1.34	1.44	1.43	1	1.8	2.29	1.27					0.3055	0.3711	0.9041	0.7747	0.1154	0.0413	0.0844	0.2583	0.1207	0.0749	0.85	0.4197	0.0067	0.0067	0.0003	7.5947e-05	0.1992	0.0526	0.6863	0.4738	0.0008	6.7132e-05	0.1859	0.13		0.3481	0.8233
	793		Glycolysis, gluconeogenesis, pyruvate metabolism	glycerate	GC/MS	1572	C00258	HMDB00139		0.9	1.59	2.2	2.2	3.32	1.51	3.91	8.15	2.08					0.1355	0.2491	2.4258e-06	1.8323e-05	1.8439e-10	3.4522e-10	1.9837e-10	4.2478e-09	3.2e-14	3.05e-13	1.5259e-05	0.0001	2e-15	1.3e-14	0	0	7.7485e-10	2.0077e-09	6.6383e-09	3.1037e-08	0	0	4.3839e-08	2.0284e-07		0.2465	0.4221
	798			glucose	GC/MS	20488	C00031	HMDB00122		1.04	0.97	0.96	0.97	1.01	1.04	0.91	0.94	1.03					0.2336	0.3304	0.3955	0.5151	0.2781	0.0876	0.4366	0.6826	0.68	0.2617	0.2385	0.1955	0.0083	0.008	0.0676	0.0147	0.3446	0.0825	0.6677	0.4722	0.0499	0.0032	0.2146	0.1443		0.9668	1.003
	806			3-phosphoglycerate	GC/MS	40264	C00597	HMDB00807		1.16	2.73	13.05	1.19	1.28	1.08	2.81	14.46	5.15					0.4176	0.4353	2.7321e-07	2.9121e-06	1e-15	5e-15	0.2897	0.5474	0.1659	0.0887	0.732	0.367	1.5016e-07	3.4427e-07	1e-15	1e-15	2.633e-11	9.3803e-11	9.4e-14	8.3e-13	1.474e-12	4.25e-13	3.0564e-11	2.0426e-10		0.3342	0.3342
	809			1,3-dihydroxyacetone	GC/MS	35963	C00184	HMDB01882		1.61	1.18	0.46	1.42	3.46	2.44	1.04	0.98	0.94					0.4998	0.4819	0.5847	0.6718	0.0567	0.0226	0.2807	0.5465	0.0025	0.0032	0.0327	0.0572	0.3406	0.1842	0.5014	0.0915	0.7745	0.1647	0.6635	0.4722	0.0292	0.002	0.1224	0.1037		0.3562	0.638
	812			pyruvate	GC/MS	599	C00022	HMDB00243		1.01	1.83	3.05	2.32	2.84	1.22	4.21	8.58	2.04					0.7837	0.5942	6.9929e-05	0.0003	3.5341e-09	5.6243e-09	4.5017e-07	4.1312e-06	1.3179e-08	3.5224e-08	0.1317	0.1271	1.4566e-11	4.9111e-11	3e-15	4e-15	5.7741e-06	6.0951e-06	4.7487e-08	1.8872e-07	3e-15	1e-15	4.1926e-06	1.1463e-05		0.223	0.4123
	813			lactate	GC/MS	527	C00186	HMDB00190		0.71	1.97	2.31	3.49	5.22	1.5	9.61	16.87	1.76					2.5885e-09	2.4531e-07	1e-15	3.7e-14	0	0	0	0	0	0	8.3777e-11	2.7094e-09	0	0	0	0	7.3e-14	4.16e-13	1e-15	1.6e-14	0	0	0	0		0.0241	0.2733
	827		Nucleotide sugars, pentose metabolism	arabitol	GC/MS	38075	C00474	HMDB01851		1	1.13	2.18	2.51	3.9	1.56	2.84	8.5	2.99					1	0.6721	0.5493	0.6551	0.005	0.0028	0.0206	0.08	0.0006	0.0008	0.1471	0.1379	0.005	0.0055	2.6137e-07	1.3188e-07	0.0006	0.0003	0.0431	0.0511	2.5548e-07	4.4909e-08	0.0887	0.0785		0.236	0.236
	829			ribitol	GC/MS	15772	C00474	HMDB00508		1.07	1.13	1.08	1.39	2.01	1.45	1.47	2.04	1.39					0.5625	0.4966	0.3554	0.4794	0.4868	0.1409	0.0089	0.0409	5.0982e-06	1.0219e-05	0.0063	0.0205	0.0038	0.0044	3.7999e-06	1.6092e-06	0.011	0.0041	0.209	0.2026	8.1338e-08	1.5031e-08	0.9679	0.4167		0.3753	0.6894
	830			threitol	GC/MS	35854	C16884	HMDB04136		0.48	1.11	1.76	3.78	5.84	1.54	8.77	21.43	2.44					0.0028	0.0256	0.6189	0.6875	0.0081	0.0043	1.364e-07	1.4604e-06	1.1569e-09	3.7105e-09	0.0364	0.0603	5.3267e-11	1.6962e-10	3.6e-14	3.7e-14	0.0001	7.8077e-05	0.9704	0.5617	6e-15	2e-15	0.0008	0.0013		0.0775	0.2445
	833			gluconate	GC/MS	587	C00257	HMDB00625		0.86	1.03	1.29	1.43	1.88	1.31	1.72	2.8	1.63					0.1367	0.2491	0.726	0.7447	0.0104	0.0054	0.0004	0.0022	2.8133e-07	6.7673e-07	0.0075	0.0219	3.3196e-06	7.0471e-06	3.8695e-11	2.8677e-11	1.7304e-05	1.4945e-05	0.3666	0.3069	1.3018e-11	3.351e-12	0.0191	0.0213		0.7367	0.7179
	840			ribulose	GC/MS	35855	C00309	HMDB00621		0.73	1.17	1.02	2.62	3.06	1.17	4.19	4.29	1.02					0.0007	0.011	0.0667	0.1417	0.7512	0.1811	2.3333e-11	5.9957e-10	1.1e-12	6.612e-12	0.0798	0.0889	4e-15	2.8e-14	3e-15	4e-15	0.8203	0.1719	0.3505	0.3062	0	0	0.0012	0.002		0.1248	0.3832
	842			Isobar: ribulose 5-phosphate, xylulose 5-phosphate	GC/MS	37288				1	1.57	16.72	1	1.02	1.02	1.57	16.99	10.8					1	0.6721	5.793e-05	0.0003	0	0	1	0.9112	0.8607	0.3088	0.8607	0.4218	5.793e-05	9.4869e-05	0	0	0	0	0	0	0	0	0	0		0.4514	0.4514
	846			xylitol	GC/MS	4966	C00379	HMDB02917		0.81	1.13	1.27	2.9	4.15	1.43	4.07	6.53	1.6					0.0362	0.1144	0.2814	0.4036	0.0419	0.0178	1.0307e-09	1.708e-08	2.906e-12	1.5532e-11	0.0035	0.0124	2.557e-12	9.161e-12	5e-15	6e-15	0.0003	0.0002	0.5565	0.4236	0	0	0.0133	0.0157		0.1679	0.3235
	847			arabinose	GC/MS	575	C00216	HMDB00646		1.2	0.94	1.09	1.98	2.44	1.23	1.55	2.21	1.43					0.2965	0.3711	0.641	0.7051	0.6913	0.1706	0.0006	0.0032	3.5214e-05	6.5157e-05	0.2766	0.2129	0.0238	0.022	0.0002	5.8809e-05	0.0584	0.0187	0.5702	0.4262	2.3921e-06	3.2528e-07	0.5589	0.3028		0.7243	0.5723
	865	Energy	Krebs cycle	citrate	GC/MS	1564	C00158	HMDB00094		1.09	1	1.05	1.01	1.1	1.09	0.93	1.05	1.14					0.2532	0.3435	0.897	0.7747	0.5324	0.1513	0.8638	0.8909	0.2067	0.1047	0.272	0.212	0.2704	0.155	0.4543	0.0835	0.0711	0.0223	0.3436	0.3062	0.1149	0.0068	0.6568	0.3387		0.8495	0.9705
	868			cis-aconitate	LC/MS neg	12025	C00417	HMDB00072		0.95	0.96	0.89	0.91	0.85	0.94	0.91	0.8	0.88					0.661	0.5495	0.6748	0.725	0.2749	0.0875	0.4412	0.6826	0.1632	0.0887	0.5185	0.2874	0.4525	0.2255	0.0453	0.0105	0.1903	0.0512	0.2628	0.2487	0.0601	0.0038	0.8568	0.3904		1.0225	1.1122
	875			alpha-ketoglutarate	GC/MS	33453	C00026	HMDB00208		0.95	7.12	8.13	0.95	0.95	1	7.12	8.13	1.14					0.8892	0.656	1.6031e-05	9.5598e-05	2.1724e-06	2.0962e-06	0.8892	0.8925	0.8892	0.3122	1	0.4587	1.6031e-05	2.964e-05	2.1724e-06	9.7207e-07	0.428	0.0992	8.0682e-07	2.3752e-06	0.0005	4.3079e-05	0.0003	0.0005		0.1423	0.1493
	876			succinate	GC/MS	1437	C00042	HMDB00254		1.5	1.25	1.38	1.19	1.32	1.11	0.99	1.21	1.23					0.002	0.0246	0.0883	0.1818	0.0127	0.0062	0.1193	0.3127	0.0295	0.0229	0.4911	0.2874	0.941	0.3898	0.1368	0.0273	0.1196	0.0348	0.0001	0.0002	0.0379	0.0026	0.4989	0.2779		0.7127	0.7186
	880			fumarate	GC/MS	1643	C00122	HMDB00134		1.13	1.2	1.21	1.89	2.19	1.16	2.01	2.34	1.16					0.3795	0.4133	0.1982	0.3099	0.1359	0.0464	4.6085e-05	0.0003	4.4197e-06	9.2446e-06	0.359	0.2414	1.5642e-05	2.964e-05	9.1318e-07	4.2464e-07	0.2596	0.0661	0.04	0.0489	8.7048e-09	1.7925e-09	0.8977	0.3941		0.2445	0.5331
	884			malate	GC/MS	1303	C00149	HMDB00156		1.42	3.55	6.08	3.31	6.09	1.84	8.26	26.02	3.15					0.0062	0.035	6.7942e-10	1.0997e-08	3.34e-13	1.064e-12	1.0635e-09	1.708e-08	3.53e-13	2.427e-12	0.0001	0.0008	1.4e-14	6.9e-14	0	0	3.679e-09	7.4898e-09	4.4e-14	4.38e-13	0	0	1.6505e-07	6.6185e-07		0.1458	0.2532
	888		Oxidative phosphorylation	phosphate	GC/MS	11438	C00009	HMDB01429		1.01	1.06	1	0.98	1.06	1.08	1.03	1.04	1.01					0.7631	0.5888	0.0988	0.1964	0.9878	0.223	0.554	0.7741	0.1422	0.0824	0.0447	0.0642	0.4247	0.2154	0.2429	0.0468	0.7036	0.1519	0.258	0.2471	0.124	0.0073	0.4399	0.2486		0.9382	0.9862
	890	Lipid	Essential fatty acid	linoleate (18:2n6)	LC/MS neg	1105	C01595	HMDB00673		0.92	1.02	1.12	1.01	1.13	1.12	1.12	1.37	1.23					0.1638	0.2772	0.806	0.7575	0.0633	0.0246	0.7887	0.8587	0.05	0.0367	0.0856	0.0923	0.0622	0.0489	1.3422e-05	5.1341e-06	0.0019	0.0009	0.665	0.4722	6.2434e-05	6.6171e-06	0.0767	0.0689		1.0887	0.9748
	894			linolenate [alpha or gamma; (18:3n3 or 6)]	LC/MS neg	34035	C06427	HMDB01388		0.93	0.99	1.02	0.98	1.06	1.08	1.04	1.16	1.11					0.0514	0.1301	0.8019	0.7575	0.539	0.1518	0.5809	0.794	0.1289	0.0785	0.0434	0.0642	0.2281	0.1348	0.0003	8.3776e-05	0.0061	0.0023	0.3415	0.3062	0.0006	5.7695e-05	0.1779	0.1274		1.0539	1.0089
	895			dihomo-linolenate (20:3n3 or n6)	LC/MS neg	35718	C03242	HMDB02925		0.92	0.98	1.1	1.04	1.18	1.14	1.11	1.42	1.28					0.1815	0.2916	0.7517	0.7447	0.1371	0.0464	0.552	0.7741	0.0234	0.0191	0.0816	0.0894	0.1101	0.0789	1.781e-05	6.5207e-06	0.0012	0.0006	0.9282	0.5506	3.9856e-05	4.4192e-06	0.1353	0.1105		1.119	0.9641
	896			eicosapentaenoate (EPA; 20:5n3)	LC/MS neg	18467	C06428	HMDB01999		0.98	0.93	1	0.98	1.06	1.09	0.94	1.09	1.17					0.3504	0.3907	0.0158	0.0499	0.9628	0.2189	0.4463	0.6826	0.0227	0.0191	0.0038	0.0128	0.0236	0.022	0.0022	0.0006	4.9065e-06	5.3785e-06	0.0545	0.0628	5.1139e-06	6.5815e-07	0.19	0.1313		1.0023	0.999
	897			docosapentaenoate (n3 DPA; 22:5n3)	LC/MS neg	32504	C16513	HMDB01976		0.94	0.96	1.15	0.98	1.11	1.13	1.01	1.35	1.34					0.3288	0.38	0.5345	0.6507	0.0261	0.0114	0.8588	0.8909	0.0969	0.0636	0.0685	0.0777	0.8534	0.365	3.2623e-05	1.1378e-05	5.2377e-05	3.9284e-05	0.6713	0.4722	4.76e-05	5.1978e-06	0.0495	0.0489		1.2318	1.0138
	899			docosahexaenoate (DHA; 22:6n3)	LC/MS neg	19323	C06429	HMDB02183		1.02	1.13	1.34	1.05	1.42	1.35	1.17	1.86	1.59					0.6524	0.5488	0.0233	0.0645	6.0012e-06	5.6179e-06	0.3187	0.5849	3.2014e-07	7.334e-07	3.7109e-06	3.4289e-05	0.0064	0.0067	7.505e-12	6.357e-12	1.9335e-09	4.5922e-09	4.2239e-05	8.6085e-05	1.575e-12	4.36e-13	0.0035	0.0046		0.9443	0.9153
	911		Medium chain fatty acid	laurate (12:0)	GC/MS	1645	C02679	HMDB00638		1.15	0.93	0.97	0.99	0.96	0.97	0.8	0.81	1.02					0.0776	0.1793	0.3104	0.4288	0.6469	0.1621	0.9238	0.9112	0.6087	0.24	0.6767	0.3485	0.0066	0.0067	0.0093	0.0024	0.8817	0.1821	0.8444	0.5102	0.0481	0.0032	0.1194	0.1028		0.9252	1.0515
	917		Long chain fatty acid	myristate (14:0)	LC/MS neg	1365	C06424	HMDB00806		0.97	1	1.03	1	1.03	1.03	1.04	1.09	1.05					0.4926	0.4819	0.9861	0.8035	0.6081	0.1587	0.8862	0.8925	0.5441	0.2218	0.6421	0.3349	0.4181	0.214	0.0794	0.0167	0.3236	0.0788	0.9114	0.5447	0.2393	0.0134	0.6935	0.3486		1.0632	0.9894
	918			myristoleate (14:1n5)	LC/MS neg	32418	C08322	HMDB02000		1.1	1.1	1.01	1.09	1.12	1.02	1.1	1.03	0.94					0.0393	0.1165	0.0331	0.0815	0.8302	0.1957	0.0493	0.1712	0.0166	0.0156	0.6177	0.333	0.0416	0.0362	0.5452	0.0972	0.137	0.039	0.0128	0.0176	0.0171	0.0012	0.2808	0.1778		0.9121	0.9052
	919			pentadecanoate (15:0)	GC/MS	1361	C16537	HMDB00826		1.33	1.39	1.21	0.81	1.07	1.31	0.85	0.97	1.14					0.0587	0.139	0.0185	0.0539	0.2146	0.0697	0.1165	0.3127	0.6007	0.2388	0.0411	0.0632	0.2876	0.1588	0.8587	0.1476	0.3731	0.0886	0.0027	0.0041	0.0796	0.0048	0.6787	0.346		0.9074	0.9729
	920			palmitate (16:0)	LC/MS neg	1336	C00249	HMDB00220		0.95	1.03	1.12	1.02	1.03	1.01	1.11	1.22	1.1					0.4615	0.4754	0.7386	0.7447	0.1355	0.0464	0.7121	0.8472	0.7181	0.2721	0.9936	0.4587	0.1575	0.1037	0.0138	0.0034	0.2422	0.0627	0.5189	0.4083	0.1199	0.0071	0.2869	0.1798		1.1635	0.9927
	921			palmitoleate (16:1n7)	LC/MS neg	33447	C08362	HMDB03229		0.94	1	1.05	1	1.08	1.08	1.07	1.21	1.13					0.209	0.304	0.9625	0.7961	0.3876	0.1175	0.994	0.9112	0.161	0.0887	0.1589	0.1468	0.1957	0.1168	0.0014	0.0004	0.0313	0.0108	0.8355	0.5102	0.0043	0.0003	0.3187	0.1898		1.1162	0.9817
	923			margarate (17:0)	LC/MS neg	1121		HMDB02259		0.9	0.99	1.13	1.01	1.07	1.05	1.12	1.34	1.2					0.2018	0.2988	0.8792	0.7723	0.161	0.0539	0.822	0.8728	0.4457	0.1864	0.5888	0.32	0.1784	0.1111	0.0017	0.0005	0.042	0.0139	0.9911	0.5617	0.0184	0.0013	0.1686	0.1237		1.1496	0.998
	924			10-heptadecenoate (17:1n7)	LC/MS neg	33971				0.91	1.02	1.16	1.01	1.08	1.07	1.13	1.37	1.21					0.1424	0.2547	0.8072	0.7575	0.0251	0.0111	0.7823	0.8587	0.2413	0.1161	0.3657	0.2414	0.0522	0.0427	3.1661e-05	1.1207e-05	0.0053	0.0021	0.5241	0.4084	0.0006	5.661e-05	0.0361	0.0381		1.1673	0.9687
	925			stearate (18:0)	LC/MS neg	1358	C01530	HMDB00827		1.02	1.02	1.08	1.01	1.08	1.07	1.01	1.15	1.13					0.7642	0.5888	0.7878	0.7575	0.3827	0.1171	0.8797	0.8925	0.3098	0.1419	0.3851	0.2491	0.904	0.381	0.1175	0.0238	0.1462	0.0413	0.406	0.3347	0.1393	0.008	0.8867	0.3922		1.1576	0.9966
	927			oleate (18:1n9)	GC/MS	1359	C00712	HMDB00207		1.09	0.94	0.96	1.03	1.1	1.07	0.89	0.97	1.09					0.195	0.2973	0.4326	0.5446	0.5673	0.1543	0.7043	0.8472	0.1504	0.0841	0.2815	0.2142	0.0934	0.0704	0.6729	0.1173	0.1993	0.0526	0.9796	0.5617	0.2491	0.0136	0.272	0.1741		0.8536	0.9817
	929			cis-vaccenate (18:1n7)	GC/MS	33970	C08367			0.99	1.03	1.13	1.08	0.97	0.9	1.12	1.11	0.99					0.9804	0.6721	0.8424	0.7697	0.2301	0.074	0.5151	0.7436	0.737	0.277	0.3271	0.23	0.4109	0.2122	0.3945	0.0737	0.9763	0.1987	0.4084	0.3347	0.5692	0.0297	0.6587	0.3387		0.6924	0.9157
	936			10-nonadecenoate (19:1n9)	LC/MS neg	33972				0.92	1	1.04	0.97	1.08	1.11	1.06	1.21	1.15					0.2632	0.3512	0.9998	0.8035	0.6415	0.1621	0.7609	0.8587	0.3769	0.1667	0.2388	0.1955	0.4101	0.2122	0.0189	0.0046	0.106	0.0321	0.7006	0.4759	0.0507	0.0033	0.5103	0.2816		1.2381	1.0006
	941			eicosenoate (20:1n9 or 11)	LC/MS neg	33587		HMDB02231		0.93	1.01	1.06	1.03	1.19	1.15	1.11	1.34	1.2					0.5798	0.5041	0.9984	0.8035	0.5642	0.1543	0.6031	0.7977	0.0979	0.0636	0.2436	0.197	0.2882	0.1588	0.0085	0.0022	0.0874	0.0268	0.9903	0.5617	0.0114	0.0008	0.7232	0.3537		1.171	0.9523
	943			dihomo-linoleate (20:2n6)	LC/MS neg	17805	C16525			0.89	1.03	1.13	0.96	1.08	1.13	1.1	1.37	1.24					0.0966	0.2081	0.6932	0.7273	0.0745	0.0281	0.5632	0.7781	0.2887	0.1348	0.1077	0.1106	0.1361	0.0935	9.4028e-05	3.1856e-05	0.0045	0.0018	0.7604	0.4931	0.0009	7.6658e-05	0.0557	0.051		1.1615	1.0037
	946			mead acid (20:3n9)	LC/MS neg	35174		HMDB10378		0.88	1.06	1.22	0.91	1.03	1.12	1.09	1.42	1.3					0.3199	0.38	0.7938	0.7575	0.0884	0.0323	0.4829	0.7065	0.7694	0.2825	0.3229	0.23	0.5758	0.2728	0.005	0.0013	0.0187	0.0067	0.5596	0.4236	0.0319	0.0022	0.1637	0.1216		1.0798	0.9937
	947			arachidonate (20:4n6)	LC/MS neg	1110	C00219	HMDB01043		0.94	0.98	1.18	1.06	1.26	1.19	1.11	1.6	1.44					0.1323	0.2491	0.5699	0.6657	0.0009	0.0006	0.1798	0.4052	1.737e-05	3.3425e-05	0.0006	0.0031	0.0265	0.0241	1.2827e-10	9.218e-11	1.5e-08	2.3751e-08	0.3458	0.3062	8.9764e-11	2.2308e-11	0.002	0.003		1.0223	0.9365
	984		Fatty acid, monohydroxy	4-hydroxybutyrate (GHB)	GC/MS	34585	C00989	HMDB00710		0.83	1.64	7.08	1.39	1.06	0.76	2.72	8.96	3.29					0.5234	0.4819	0.0498	0.1151	1.0858e-08	1.5709e-08	0.1905	0.4214	0.754	0.279	0.3132	0.2276	0.0005	0.0006	1.4546e-09	9.856e-10	1.541e-05	1.3725e-05	6.8027e-06	1.5903e-05	1.9076e-06	2.6957e-07	3.7121e-06	1.0632e-05		0.4259	0.5273
	1000			2-hydroxystearate	LC/MS neg	17945	C03045			0.96	1.19	2.76	1.01	1.2	1.2	1.24	3.45	2.77					0.6931	0.5638	0.1208	0.232	4.4759e-10	7.9145e-10	0.9008	0.8971	0.0918	0.0613	0.1161	0.1155	0.0433	0.037	8.811e-12	7.206e-12	4.2881e-10	1.2222e-09	1.0116e-06	2.8717e-06	8.8837e-10	2.0008e-10	2.4033e-07	9.0348e-07		0.8892	0.9453
	1003			2-hydroxypalmitate	LC/MS neg	35675				1.07	1.08	1.8	1.01	1.24	1.23	1.02	2.1	2.06					0.477	0.4809	0.3162	0.4316	2.2053e-07	2.5069e-07	0.9682	0.9112	0.0175	0.0159	0.016	0.04	0.7964	0.3547	3.9043e-09	2.5025e-09	6.7549e-09	1.2033e-08	2.9737e-05	6.3882e-05	1.0563e-08	2.1148e-09	0.0001	0.0003		0.9377	0.8975
	1017		Fatty acid, dicarboxylate	2-hydroxyglutarate	GC/MS	37253	C02630	HMDB00606		0.69	2.22	2.82	2.71	4.21	1.55	8.76	17.24	1.97					0.0473	0.1279	1.3932e-05	8.7697e-05	2.9336e-07	3.2198e-07	2.5934e-07	2.563e-06	4.5537e-10	1.5648e-09	0.0067	0.0207	1.96e-13	7.48e-13	0	1e-15	0.0001	8.5764e-05	3.5527e-06	8.5571e-06	0	0	2.0832e-06	6.595e-06		0.1812	0.2968
	1025			azelate (nonanedioate)	LC/MS neg	18362	C08261	HMDB00784		0.92	1.1	1.14	1.22	1.45	1.19	1.47	1.79	1.22					0.7225	0.5754	0.5618	0.663	0.8396	0.1965	0.4732	0.7065	0.1455	0.0825	0.4455	0.2674	0.1066	0.0789	0.0495	0.0114	0.6986	0.1519	0.8044	0.5075	0.0534	0.0034	0.7984	0.3752		1.1359	0.6937
	1030			octadecanedioate	LC/MS neg	36754		HMDB00782		1.02	1	1.12	1.04	1.1	1.06	1.02	1.2	1.18					0.5659	0.4966	0.9499	0.7914	0.0104	0.0054	0.3415	0.6094	0.0264	0.0212	0.1755	0.1555	0.6555	0.303	0.0001	4.1251e-05	0.0004	0.0002	0.0594	0.0675	0.0001	1.2339e-05	0.1465	0.1116		1.0008	0.9433
	1052		Fatty acid, branched	13-methylmyristic acid	LC/MS neg	38293				0.96	1	1.01	1.12	1.13	1.01	1.16	1.18	1.02					0.5974	0.5147	0.9807	0.8035	0.863	0.199	0.2578	0.5095	0.2554	0.1205	0.9953	0.4587	0.1079	0.0789	0.073	0.0156	0.8395	0.1747	0.8258	0.5102	0.0756	0.0047	0.8752	0.3922		1.3163	0.936
	1054			15-methylpalmitate (isobar with 2-methylpalmitate)	LC/MS neg	38768				0.95	1.01	1.04	0.99	1.06	1.06	1.06	1.15	1.09					0.52	0.4819	0.9094	0.7747	0.601	0.1587	0.9845	0.9112	0.4955	0.2037	0.5077	0.2874	0.4386	0.2205	0.073	0.0156	0.2877	0.0713	0.9964	0.5617	0.1999	0.0113	0.7012	0.3486		1.2538	1.0025
	1056			17-methylstearate	LC/MS neg	38296				0.77	1.01	0.95	0.92	1.03	1.12	1.2	1.27	1.06					0.0304	0.1028	0.9414	0.7904	0.7373	0.1791	0.4281	0.6826	0.873	0.3088	0.3428	0.2384	0.1297	0.0906	0.0442	0.0104	0.5846	0.129	0.1514	0.1605	0.2774	0.0149	0.2206	0.1443		1.1954	1.0946
	1163		Bile acid metabolism	cholate	LC/MS neg	22842	C00695	HMDB00619		0.96	0.96	1.07	1.02	1.06	1.03	1.02	1.17	1.15					0.038	0.1161	0.0329	0.0815	0.0007	0.0005	0.2306	0.4778	0.0033	0.004	0.0534	0.0665	0.2564	0.1484	1.8199e-09	1.1989e-09	2.1197e-08	3.1797e-08	0.7432	0.4882	7.8783e-09	1.67e-09	0.0002	0.0004		1.0261	0.9865
	1166			glycocholate	LC/MS neg	18476	C01921	HMDB00138		0.94	0.99	1.07	0.99	1.03	1.04	1.05	1.17	1.12					0.0077	0.0404	0.6091	0.6875	0.0073	0.0039	0.7321	0.8587	0.1643	0.0887	0.0876	0.0929	0.0519	0.0427	1.6125e-07	8.3131e-08	2.3059e-05	1.8777e-05	0.7778	0.4946	4.7382e-06	6.2089e-07	0.0015	0.0023		1.0289	1.0051
	1168			taurocholate	LC/MS neg	18497	C05122	HMDB00036		1	1.05	1.13	0.97	1.05	1.08	1.02	1.19	1.16					0.9701	0.671	0.1241	0.2344	0.001	0.0006	0.3812	0.6512	0.1309	0.0787	0.0217	0.04	0.4669	0.2279	1.6697e-05	6.2854e-06	0.0001	7.548e-05	0.0053	0.0075	3.3126e-05	3.7895e-06	0.042	0.0428		1.0342	0.9849
	1171			taurochenodeoxycholate	LC/MS neg	18494	C05465	HMDB00951		1	0.89	1.26	0.95	0.87	0.92	0.85	1.11	1.31					0.9411	0.6656	0.1743	0.2871	0.0276	0.0119	0.6576	0.8283	0.1737	0.0919	0.3501	0.2409	0.0887	0.0678	0.319	0.0605	0.0101	0.0038	0.6199	0.4562	0.2633	0.0143	0.0427	0.0428		1.0203	1.0224
	1175			deoxycholate	LC/MS neg	1114	C04483	HMDB00626		0.91	0.97	1.06	1.03	1.01	0.98	1.11	1.17	1.06					0.0237	0.0865	0.5399	0.6507	0.1683	0.0558	0.4387	0.6826	0.8657	0.3088	0.5433	0.2978	0.0164	0.0157	0.0005	0.0001	0.1668	0.0466	0.3601	0.3069	0.0163	0.0012	0.0403	0.0418		1	0.9958
	1176			taurodeoxycholate	LC/MS neg	12261	C05463	HMDB00896		1.04	1	1.12	0.98	1.04	1.06	0.94	1.11	1.18					0.5305	0.4819	0.9417	0.7904	0.0472	0.0195	0.7085	0.8472	0.6003	0.2388	0.3722	0.2432	0.2871	0.1588	0.0585	0.013	0.0052	0.0021	0.1385	0.1487	0.0303	0.0021	0.3132	0.1898		0.9627	0.9906
	1177			glycodeoxycholate	LC/MS neg	18477	C05464	HMDB00631		1	0.98	1.05	1.05	1.07	1.02	1.03	1.13	1.1					0.9261	0.6656	0.5099	0.6317	0.0853	0.0316	0.1402	0.3362	0.0305	0.0233	0.4464	0.2674	0.3514	0.1882	0.0003	9.5748e-05	0.0035	0.0015	0.5568	0.4236	0.0005	4.3532e-05	0.211	0.1442		0.9098	0.9623
	1178			7-ketodeoxycholate	LC/MS neg	31904		HMDB00391		0.96	0.99	1.04	0.97	1.07	1.1	1	1.16	1.15					0.1286	0.2491	0.6846	0.725	0.1921	0.063	0.2877	0.5474	0.0139	0.0136	0.001	0.0044	0.9407	0.3898	9.8993e-06	4.1187e-06	1.1949e-05	1.115e-05	0.7139	0.4773	1.0958e-06	1.6118e-07	0.1378	0.1105		0.9378	1.0102
	1179			glycochenodeoxycholate	LC/MS neg	32346	C05466	HMDB00637		1.01	1.13	1.1	1.02	1.1	1.07	1.13	1.18	1.04					0.843	0.629	0.1997	0.3099	0.4061	0.1197	0.7974	0.8609	0.3069	0.1419	0.4405	0.2674	0.1809	0.1115	0.1041	0.0217	0.7583	0.1625	0.1849	0.1837	0.1725	0.0099	0.7326	0.3553		1.0571	0.932
	1211		Glycerolipid metabolism	ethanolamine	GC/MS	1497	C00189	HMDB00149		1.17	1.18	4.22	2.35	1.53	0.65	2.36	5.51	2.33					0.5472	0.4892	0.0348	0.0839	1.0373e-05	9.171e-06	0.1036	0.3026	0.1214	0.0749	0.932	0.4533	0.0029	0.0034	9.0385e-07	4.2464e-07	0.0036	0.0015	6.0925e-05	0.0001	2.622e-05	3.0479e-06	0.0062	0.0077		0.958	0.6421
	1215			glycerol	GC/MS	15122	C00116	HMDB00131		1.16	1.38	1.74	1.12	1.17	1.05	1.33	1.76	1.32					0.0107	0.0506	9.9405e-07	8.0451e-06	6.2511e-11	1.3264e-10	0.0428	0.1528	0.0054	0.006	0.3651	0.2414	4.6116e-06	9.4403e-06	3.6758e-11	2.812e-11	1.1523e-05	1.115e-05	1.8998e-11	1.3728e-10	1.7529e-09	3.8282e-10	2.1524e-05	5.1787e-05		0.7625	0.8392
	1216			choline	LC/MS pos	15506	C00114			0.99	1.23	1.58	0.97	1.05	1.08	1.2	1.67	1.39					0.8929	0.656	0.0008	0.0033	9.4626e-09	1.4342e-08	0.6084	0.7977	0.3638	0.1636	0.1614	0.1471	0.0021	0.0027	1.0515e-09	7.3342e-10	2.2599e-06	2.6838e-06	2.6052e-07	8.283e-07	3.3129e-07	5.4265e-08	1.1653e-05	2.9205e-05		0.8266	0.9531
	1217			glycerol 3-phosphate (G3P)	GC/MS	15365	C00093	HMDB00126		1.15	2.47	2.9	2.09	3.39	1.62	4.47	8.52	1.91					0.1977	0.2973	3.488e-09	4.9402e-08	1.3279e-10	2.6416e-10	9.5162e-08	1.1115e-06	7.353e-12	3.5373e-11	6.8704e-05	0.0005	8e-14	3.28e-13	0	0	1.1132e-06	1.3794e-06	9.734e-12	7.7366e-11	0	0	1.3784e-06	4.606e-06		0.2125	0.4354
	1229		Inositol metabolism	myo-inositol	GC/MS	19934	C00137	HMDB00211		1.03	1.02	1.03	0.97	1.03	1.06	0.96	1.02	1.07					0.4842	0.4819	0.7379	0.7447	0.5441	0.1519	0.6044	0.7977	0.5856	0.2368	0.2919	0.2178	0.3786	0.2009	0.6515	0.1144	0.1882	0.0511	0.3462	0.3062	0.2449	0.0135	0.9634	0.4167		0.9139	0.9983
	1276		Lysolipid	1-palmitoylglycerophosphocholine (16:0)	LC/MS pos	33955				0.64	0.22	0.11	0.89	1.34	1.52	0.31	0.24	0.78					0.1472	0.2583	2.7667e-05	0.0001	4.2235e-08	4.9788e-08	0.4278	0.6826	0.3812	0.1667	0.1023	0.1067	0.0002	0.0002	1.2431e-05	4.8328e-06	0.323	0.0788	1.3524e-08	5.6576e-08	0.0019	0.0002	0.0006	0.0011		1.5324	1.5804
	1281			1-stearoylglycerophosphocholine (18:0)	LC/MS pos	33961				0.76	0.25	0.14	0.96	1.15	1.19	0.32	0.21	0.66					0.2849	0.3649	3.1364e-05	0.0002	1.4041e-08	1.943e-08	0.7515	0.8587	0.7182	0.2721	0.4996	0.2874	0.0002	0.0003	3.794e-07	1.8745e-07	0.0167	0.006	1.2746e-08	5.6285e-08	0.0003	3.2568e-05	0.0001	0.0003		1.2962	1.2704
	1283			1-oleoylglycerophosphocholine (18:1)	LC/MS pos	33960				0.62	0.22	0.12	0.85	1.35	1.59	0.3	0.27	0.89					0.0818	0.1846	7.7633e-06	5.1743e-05	2.8366e-08	3.5207e-08	0.2392	0.4878	0.3783	0.1667	0.046	0.0642	3.5903e-05	6.236e-05	1.7872e-05	6.5207e-06	0.7846	0.1657	3.9498e-09	1.9622e-08	0.0006	5.155e-05	0.0007	0.0013		1.2781	1.3364
	1285			1-linoleoylglycerophosphocholine (18:2n6)	LC/MS pos	34419	C04100			0.67	0.28	0.15	1.13	2.09	1.85	0.47	0.47	1					0.1748	0.2856	0.0003	0.0011	4.8037e-07	4.9321e-07	0.9918	0.9112	0.019	0.0166	0.0194	0.04	0.0082	0.008	0.0079	0.002	0.9869	0.1995	1.8602e-07	6.4284e-07	0.1094	0.0066	0.0033	0.0044		1	1.2538
	1336		Monoacylglycerol	1-stearoylglycerol (1-monostearin)	GC/MS	21188	D01947			1.42	0.74	1.11	0.65	0.57	0.88	0.34	0.44	1.31					0.0445	0.1242	0.0675	0.1417	0.5774	0.1558	0.0077	0.0366	0.0011	0.0014	0.4285	0.2665	3.5188e-07	7.7573e-07	2.1046e-05	7.5623e-06	0.1071	0.0321	0.6606	0.4722	3.1755e-07	5.4265e-08	0.0285	0.0312		1.074	1.5222
	1369		Sphingolipid	palmitoyl sphingomyelin	GC/MS	37506				1.15	0.87	1.46	1.02	0.98	0.95	0.78	1.24	1.6					0.3989	0.4296	0.3001	0.42	0.0159	0.0073	0.7596	0.8587	0.9588	0.3342	0.7206	0.3642	0.1208	0.0855	0.1053	0.0217	0.0031	0.0014	0.1796	0.1807	0.1378	0.008	0.0525	0.0503		0.7629	0.9792
	1487	Nucleotide	Purine metabolism, (hypo)xanthine/inosine containing	hypoxanthine	LC/MS neg	3127	C00262	HMDB00157		1.02	0.87	0.99	1.06	1.07	1.01	0.91	1.03	1.14					0.533	0.4819	8.2636e-05	0.0004	0.6062	0.1587	0.053	0.1791	0.029	0.0228	0.7761	0.3861	0.0028	0.0034	0.2541	0.0486	0.0002	9.7245e-05	0.0135	0.0182	0.0071	0.0005	0.0022	0.0032		0.9891	0.9809
	1489			inosine	LC/MS neg	1123	C00294	HMDB00195		0.86	1.38	1.56	1.57	2.22	1.42	2.52	4.02	1.6					0.0104	0.0506	4.4257e-06	3.1341e-05	2.8759e-08	3.5207e-08	2.5972e-08	3.3368e-07	2.71e-13	2.176e-12	1.6723e-06	2.1633e-05	9e-15	5.4e-14	0	0	1.2092e-08	2.0273e-08	1.166e-06	3.1958e-06	0	0	1.3514e-07	5.8063e-07		0.4007	0.5529
	1505		Purine metabolism, adenine containing	adenosine 5'-monophosphate (AMP)	LC/MS pos	32342	C00020	HMDB00045		0.98	3.47	10.95	1.78	2.84	1.59	6.31	31.73	5.02					0.9103	0.6636	1.2108e-10	2.2865e-09	0	0	3.5484e-05	0.0002	3.2988e-09	9.9189e-09	0.0005	0.0031	3e-14	1.32e-13	0	0	6.47e-13	3.072e-12	2e-15	2.1e-14	0	0	1.12e-12	9.627e-12		0.2902	0.335
	1550		Purine metabolism, urate metabolism	allantoin	GC/MS	1107	C02350	HMDB00462		0.99	1.05	1	1.53	1.37	0.89	1.62	1.38	0.85					0.9349	0.6656	0.871	0.7723	0.8005	0.1901	0.1233	0.3169	0.3938	0.1707	0.4732	0.2808	0.0776	0.0601	0.2394	0.0465	0.5299	0.1199	0.8473	0.5102	0.0686	0.0043	0.9699	0.4167		0.3164	0.7955
	1554		Pyrimidine metabolism, cytidine containing	cytidine	LC/MS pos	514	C00475	HMDB00089		0.59	1.07	1.73	1.15	1.72	1.49	2.09	5.06	2.42					0.0301	0.1028	0.7558	0.7447	0.0151	0.0071	0.5543	0.7741	0.0134	0.0134	0.0494	0.0642	0.0037	0.0043	7.8492e-08	4.4321e-08	0.0002	0.0001	0.7209	0.4775	7.4194e-07	1.1624e-07	0.0074	0.009		0.3618	0.6934
	1583		Pyrimidine metabolism, uracil containing	uridine	LC/MS neg	606	C00299	HMDB00296		1.09	2.05	3.4	1.53	1.69	1.1	2.87	5.26	1.83					0.5177	0.4819	2.8271e-07	2.9121e-06	2.4595e-11	6.0217e-11	0.0009	0.0044	4.8471e-05	8.3282e-05	0.2671	0.212	3.4435e-10	1.0388e-09	3.1e-14	3.3e-14	6.9504e-06	7.0747e-06	5.6705e-11	3.4671e-10	6.27e-13	1.88e-13	2.7342e-07	9.6741e-07		0.5049	0.5218
	1607	Cofactors and vitamins	Ascorbate and aldarate metabolism	arabonate	GC/MS	37516		HMDB00539		1.23	1.11	1.36	1.29	1.57	1.22	1.15	1.74	1.51					0.0573	0.139	0.4306	0.5446	0.0057	0.0032	0.0182	0.0729	0.0001	0.0002	0.0586	0.0677	0.1929	0.1164	1.017e-05	4.1582e-06	0.0003	0.0002	0.0025	0.0039	1.0299e-06	1.5464e-07	0.3047	0.187		1.0643	0.7308
	1609		Biotin metabolism	biotin	LC/MS pos	568	C00120	HMDB00030		1.06	1.05	1.14	1	1.11	1.11	0.99	1.19	1.21					0.1676	0.2786	0.2741	0.4021	0.0029	0.0017	0.9452	0.9112	0.015	0.0144	0.0175	0.04	0.8168	0.3547	0.0001	4.6095e-05	8.0109e-05	5.8544e-05	0.0025	0.0039	2.1906e-05	2.6759e-06	0.2643	0.171		0.8453	0.9452
	1613		Folate metabolism	folate	LC/MS pos	1826	C00504	HMDB00121		0.98	1.05	1.01	0.96	1.08	1.13	1.03	1.12	1.09					0.7107	0.5708	0.4136	0.5325	0.8553	0.1987	0.4817	0.7065	0.2067	0.1047	0.0555	0.0671	0.6266	0.292	0.0755	0.016	0.185	0.0507	0.7146	0.4773	0.044	0.0029	0.6979	0.3486		0.9035	0.9871
	1619		Hemoglobin and porphyrin metabolism	heme	LC/MS pos	41754	C00032	HMDB03178		1.81	6.99	14.02	1.22	2.27	1.85	4.73	17.59	3.72					0.373	0.411	1.7458e-05	9.8905e-05	2.1733e-06	2.0962e-06	0.7725	0.8587	0.0504	0.0367	0.0272	0.0488	0.0004	0.0005	1.4126e-07	7.6135e-08	0.0039	0.0016	2.0279e-07	6.7161e-07	3.35e-06	4.4711e-07	0.0021	0.0031		0.1542	0.4829
	1633		Nicotinate and nicotinamide metabolism	nicotinamide	LC/MS pos	594	C00153	HMDB01406		0.96	0.96	0.96	1.01	1.08	1.07	1	1.08	1.08					0.4673	0.4762	0.3616	0.482	0.3978	0.1183	0.8131	0.8706	0.0908	0.0613	0.1409	0.134	0.9625	0.3913	0.1142	0.0233	0.1245	0.0358	0.1571	0.1622	0.0443	0.0029	0.9906	0.4226		0.8837	0.9966
	1651			nicotinate ribonucleoside*	LC/MS pos	33471	C05841	HMDB06809		1.37	10.33	24.29	1	1	1	7.54	17.71	2.35					0.1125	0.2368	1e-15	3.7e-14	0	0	1	0.9112	1	0.3412	1	0.4587	1.1e-14	5.6e-14	0	0	5.845e-07	7.9328e-07	0	0	4e-14	1.4e-14	4e-14	3.97e-13		0.0864	0.0864
	1657		Pantothenate and CoA metabolism	pantothenate	LC/MS pos	1508	C00864	HMDB00210		1.03	0.98	1.05	1.02	1.06	1.04	0.97	1.09	1.13					0.5339	0.4819	0.6794	0.725	0.3519	0.1087	0.6785	0.8381	0.2251	0.1128	0.4173	0.262	0.5347	0.2554	0.1311	0.0263	0.0382	0.0129	0.5086	0.4043	0.0781	0.0048	0.6055	0.3223		0.9458	0.9844
	1675		Pyridoxal metabolism	pyridoxal	LC/MS pos	1651	C00250	HMDB01545		0.52	1.35	0.96	2.5	3.33	1.33	6.49	6.13	0.95					2.3107e-06	0.0001	0.0137	0.0457	0.6819	0.1696	2.0755e-08	2.9629e-07	1.2511e-10	5.0156e-10	0.0185	0.04	7e-15	4.3e-14	1.4e-14	1.6e-14	0.5883	0.129	0.0332	0.0412	0	0	7.6365e-06	1.9971e-05		0.0539	0.3725
	1678		Riboflavin metabolism	riboflavin (Vitamin B2)	LC/MS pos	1827	C00255	HMDB00244		0.9	0.95	0.79	0.93	1.03	1.11	0.98	0.91	0.93					0.0208	0.0787	0.1727	0.2871	9.0642e-06	8.2428e-06	0.0937	0.28	0.4189	0.1783	0.0169	0.04	0.5058	0.2436	0.03	0.0071	0.1158	0.034	1.2496e-05	2.759e-05	0.2455	0.0135	0.0181	0.0206		0.9262	1.0685
	1680		Thiamine metabolism	thiamin (Vitamin B1)	LC/MS neg	39541	C00378			1.04	0.91	1.04	1.11	1.05	0.94	0.97	1.04	1.08					0.5015	0.4819	0.0952	0.1927	0.5939	0.1587	0.0698	0.2301	0.4497	0.1865	0.27	0.212	0.6067	0.285	0.537	0.0965	0.2623	0.0662	0.7692	0.4931	0.5361	0.0282	0.18	0.1274		0.6963	0.9393
	1703		Vitamin B6 metabolism	pyridoxine (Vitamin B6)	LC/MS pos	608	C00314	HMDB02075		1.07	0.53	0.18	0.5	0.23	0.46	0.25	0.04	0.16					0.2117	0.304	2.8888e-11	6.5464e-10	0	0	4.745e-12	1.524e-10	0	0	5.64e-13	3.6461e-11	0	0	0	0	0	0	0	0	0	0	0	0		2.2342	2.0963
	1707	Xenobiotics	Benzoate metabolism	hippurate	LC/MS neg	15753	C01586	HMDB00714		1.05	0.73	1.24	1.27	0.88	0.69	0.89	1.04	1.17					0.7776	0.5942	0.0255	0.0688	0.1266	0.0443	0.0844	0.2583	0.3145	0.1427	0.0093	0.0262	0.3942	0.2073	0.7898	0.1367	0.2667	0.0667	0.7693	0.4931	0.4985	0.0264	0.0297	0.0319		0.7672	0.9359
	1723			benzoate	GC/MS	15778	C00180	HMDB01870		1.62	1.2	1.37	1.3	1.57	1.22	0.96	1.33	1.39					0.0035	0.0256	0.2479	0.3696	0.0552	0.0222	0.0831	0.2583	0.0042	0.0049	0.1868	0.1627	0.8092	0.3547	0.0634	0.0139	0.0384	0.0129	0.0011	0.0017	0.0044	0.0003	0.3601	0.2124		0.4985	0.7021
	1732			p-aminobenzoate (PABA)	LC/MS pos	596	C00568	HMDB01392		0.98	1.03	1.11	0.89	0.92	1.03	0.94	1.04	1.1					0.6544	0.5488	0.5129	0.6317	0.0473	0.0195	0.0176	0.0729	0.0706	0.0492	0.5171	0.2874	0.165	0.1056	0.5203	0.0942	0.0479	0.0155	0.1963	0.1926	0.0283	0.002	0.2175	0.1443		1.0038	1.067
	1752		Chemical	glycolate (hydroxyacetate)	GC/MS	15737	C00160	HMDB00115		1.19	1.44	1.63	1.39	1.8	1.3	1.68	2.45	1.46					0.2469	0.3435	0.0088	0.0302	0.0005	0.0003	0.0114	0.0489	7.3135e-05	0.0001	0.0527	0.0665	0.0002	0.0003	7.375e-08	4.2659e-08	0.0037	0.0015	9.8942e-05	0.0002	3.0717e-08	5.8259e-09	0.1519	0.1142		0.2926	0.6782
	1777			HEPES	LC/MS pos	21248				1.02	1	1.01	0.96	0.99	1.03	0.95	0.98	1.03					0.3504	0.3907	0.878	0.7723	0.6316	0.1621	0.135	0.3362	0.6414	0.2488	0.293	0.2178	0.0277	0.0248	0.3574	0.0673	0.1727	0.0478	0.3668	0.3069	0.0347	0.0024	0.8527	0.3904		0.9191	1.0082
	1813			phenol red	LC/MS neg	36817	C12600			0.97	1	1.03	1	1.04	1.05	1.02	1.11	1.09					0.1921	0.2973	0.8773	0.7723	0.1264	0.0443	0.9448	0.9112	0.0566	0.0401	0.0491	0.0642	0.2754	0.1563	4.9891e-05	1.7148e-05	0.0008	0.0005	0.9612	0.5617	9.5217e-05	9.7194e-06	0.1366	0.1105		0.9802	0.9871
	2013		Drug	Gentamycin*	LC/MS pos	37238	C07656			1.78	0.94	0.91	1.08	0.92	0.85	0.57	0.47	0.83					0.0024	0.0255	0.8515	0.7718	0.5115	0.1467	0.8592	0.8909	0.6191	0.2422	0.5012	0.2874	0.0024	0.0029	0.0001	4.1368e-05	0.2574	0.0661	0.1565	0.1622	0.0053	0.0004	0.0163	0.0188		1	0.998
	2330		Sugar, sugar substitute, starch	erythritol	GC/MS	20699	C00503	HMDB02994		0.62	1.82	2.74	3.09	5.39	1.75	8.99	23.73	2.64					1.8909e-05	0.0006	4.2265e-07	3.9908e-06	2.2622e-11	6.0002e-11	1.57e-12	1.0083e-10	0	3e-15	1.1365e-06	1.8378e-05	0	0	0	0	4.7401e-11	1.5011e-10	7.2416e-08	2.6163e-07	0	0	3.8362e-11	2.3075e-10		0.12	0.2165
			Supplementary Table 1: Table indicates changes in levels of the metabolites measured in the study at different time points. The color coding is as described in Figure 1.
[truncated: 19 more columns]
